# Supplementary material for: Efficacy and Safety of Plasma Exchange as an Adjunctive Therapy for Rapidly Progressive IgA Nephropathy and Henoch-Schönlein Purpura Nephritis: A Systematic Review
Source: Int J Mol Sci. 2023 Feb 16;24(4):3977. doi: 10.3390/ijms24043977 (PMC9958587; doi:10.3390/ijms24043977)
Supplement: Supplementary file 1 [file ijms-24-03977-s001.zip]

Archive with 1 entries (1 files):
- ijms-2185037-supplementary.pdf
